# Supplementary material for: Effects of salt and stress on blood pressure parameters and antioxidant enzyme function in the heart and aorta of borderline hypertensive rats
Source: Exp Physiol. 2023 May 2;108(7):946–60. doi: 10.1113/EP090714 (PMC10988497; doi:10.1113/EP090714)
Supplement: Supplementary file 1 — Statistical Summary Document [file EPH-108-946-s001.xlsx]

## Sheet: Statistical Summary Table
Statistical Summary Document
Manuscript Title:	Effects of salt and stress on blood pressure parameters and antioxidant enzyme function in the heart and aorta of Borderline hypertensive rats
Authors:	Bojana Savić, Jelena Brkljačić, Sofija Glumac, Olivera Šarenac, David Murphy, Duško Blagojević, Nina Japundžić-Žigon, Zorana Oreščanin Dušić
Animal model used, if applicable:	Wistar rats, Borderline Hypertensive Rats (BHR)
Underlying hypothesis:	Combination of salt and stress rapids essential hypertension and change level and the activity of enzymic antioxdidant defence
Definitions of ‘n’:	n is the number of experimental individuals or biochemical samples per group
Statistical summary table:
Experimental question number	Finding/ conclusion	Experimental location/variable	Mean value	Standard Deviation	n	Exact P value	Figure/table in which data are presented	Units	Data comparisons	Statistical test	Any other experimental factors	Comments
1. Is sistolic blood presure (SBP) in normotensive Wistar control rats (W) different during time?	SBP is not statistically significant different between measured time points in normotensive Wistar control rats	SBP during time (0, 5, 11, 15, 21, 24 weeks)			5 per group	0.644253	Figure 1a	mmHg	Analysis of variance	one-way ANOVA
2. Is sistolic blood presure (SBP) in Borderline Hypertensivel Rats (BHR) different during time?	SBP is not statistically significant different between measured time points in Borderline Hypertensivel Rats	SBP during time (0, 5, 11, 15, 21, 24 weeks)			7 per group	0.756658	Figure 1a	mmHg	Analysis of variance	one-way ANOVA
3. Is sistolic blood presure (SBP) in Borderline Hypertensivel Rats treated with salt (BHRs) different during time?	SBP is statistically significant different between measured time points in Borderline Hypertensivel Rats treated with salt	SBP during time (0, 5, 11, 15, 21, 24 weeks)			8 per group	0.0155401	Figure 1a	mmHg	Analysis of variance	one-way ANOVA
4. Is sistolic blood presure (SBP) in Borderline Hypertensivel Rats treated with salt (BHRs) different during time?	SBP is statistically significant different between 11 and 24th week of treatment, SBP is statistically significant different between 21 and 24th week, in Borderline Hypertensivel Rats treated with salt	SBP during time (0, 5, 11, 15, 21, 24 weeks)	0 week -122.2775 5 weeks -126.355 11 weeks - 120.02125 15 weeks - 122.185 21 weeks - 120.78875 24 weeks - 132.745	5.8223455 6.96223486 11.4346372 7.68009115 6.18146177 5.76023561	8 per group	0.887468; 0.990777; 1.000000; 0.998741; 0.083311; 0.555910; 0.877737; 0.683890; 0.546456; 0.992390; 0.999953; 0.019301; 0.999086; 0.078845; 0.032537	Figure 1a	mmHg	0 vs 5; 0 vs 11; 0 vs 15; 0 vs 21; 0 vs 24; 5 vs 11; 5 vs 15; 5 vs 21; 5 vs 24; 11 vs 15; 11 vs 21; 11 vs 24; 15 vs 21; 15 vs 24; 21 vs 24	Post hoc Tukey's HSD test
5. Is sistolic blood presure (SBP) in Borderline Hypertensivel Rats treated with both salt and stress (BHRss) different during time?	SBP is not statistically significant different between measured time points in Borderline Hypertensivel Rats treated with both salt and stress	SBP during time (0, 5, 11, 15, 21, 24 weeks)			9 per group	0.0905938	Figure 1a	mmHg		one-way ANOVA
6. Is sistolic blood presure (SBP) different between experimental groups during time?	SBP is statistically significant different between experimental groups, but not regarding time	SBP during time (0, 5, 11, 15, 21, 24 weeks) in normotensive Wistar control rats, Borderline Hypertensivel Rats, Borderline Hypertensivel Rats treated with salt, and Borderline Hypertensivel Rats treated with both salt and stress	W BHR BHRs BHRss 0 week 5 weeks 11 weeks 15 weeks 21 weeks 24 weeks		30 42 48 54 29 29 29 29 29 29	Factor treatment p<0.0001; factor time p=0.18151	Figure 1a	mmHg	Analysis of variance	main effects ANOVA
7. Is sistolic blood presure (SBP) different between experimental groups during time?	SBP is statistically significant lower in normotensive Wistar rats comparing to other groups; SBP in Borderline Hypertensivel Rats treated with both salt and stress is statistically significant higher comapring to both BHR and BHRs	SBP in normotensive Wistar control rats, Borderline Hypertensivel Rats, Borderline Hypertensivel Rats treated with salt, and Borderline Hypertensivel Rats treated with both salt and stress	W 107.750333 BHR 124.53119 BHRs 124.062083 BHRss 132.268704 0 - 121.783103 5 - 124.463793 11 - 122.305862 15 - 123.261379 21 - 124.096897 24 - 127.547931	1.56543068 1.18541486 1.21305316 1.43438136 2.0170956 1.73698159 2.29080893 1.92278436 2.86904483 2.49915505	30 42 48 54 29 29 29 29 29 29	0.000008; 0.000008; 0.000008; 0.995100; 0.000437; 0.000046; 0.863168; 0.999925; 0.988773; 0.922255; 0.136451; 0.941399; 0.995700; 0.999987; 0.776525; 0.998563; 0.973474; 0.221133; 0.999250; 0.447211; 0.682192;	Figure 1a	mmHg	W vs BHR; W vs BHRs; W vs BHRss; BHR vs BHRs; BHR vs BHRss; BHRs vs BHRss; 0 vs 5; 0 vs 11; 0 vs 15; 0 vs 21; 0 vs 24; 5 vs 11; 5 vs 15; 5 vs 21; 5 vs 24; 11 vs 15; 11 vs 21; 11 vs 24; 15 vs 21; 15 vs 24; 21 vs 24	Post hoc Tukey's unequal n HSD test for main effects ANOVA
8. Is diastolic blood presure (DBP) in normotensive Wistar control rats (W) different during time?	DBP is not statistically significant different between measured time points in normotensive Wistar control rats	DBP during time (0, 5, 11, 15, 21, 24 weeks)			5 per group	0.598631	Figure 1b	mmHg	Analysis of variance	one-way ANOVA
9. Is diastolic blood presure (DBP) in Borderline Hypertensivel Rats (BHR) different during time?	DBP is not statistically significant different between measured time points in Borderline Hypertensivel Rats (BHR)	DBP during time (0, 5, 11, 15, 21, 24 weeks)			7 per group	0.379635	Figure 1b	mmHg	Analysis of variance	one-way ANOVA
10. Is diastolic blood presure (DBP) in Borderline Hypertensivel Rats treated with salt (BHRs) different during time?	DBP is not statistically significant different between measured time points in Borderline Hypertensivel Rats treated with salt (BHRs)	DBP during time (0, 5, 11, 15, 21, 24 weeks)			8 per group	0.296667	Figure 1b	mmHg	Analysis of variance	one-way ANOVA
11. Is diastolic blood presure (DBP) in Borderline Hypertensivel Rats treated with both salt and stress (BHRss) different during time?	DBP is not statistically significant different between measured time points in Borderline Hypertensivel Rats treated with both salt and stress (BHRss)	DBP during time (0, 5, 11, 15, 21, 24 weeks)			9 per group	0.158221	Figure 1b	mmHg	Analysis of variance	one-way ANOVA
12. Is diastolic blood presure (DBP) different between experimental groups during time?	DBP is statistically significant different between experimental groups, but not regarding time	DBP during time (0, 5, 11, 15, 21, 24 weeks) in normotensive Wistar control rats, Borderline Hypertensivel Rats, Borderline Hypertensivel Rats treated with salt, and Borderline Hypertensivel Rats treated with both salt and stress	W BHR BHRs BHRss 0 week 5 weeks 11 weeks 15 weeks 21 weeks 24 weeks		30 42 48 54 29 29 29 29 29 29	Factor group p<0.0001; factor time p=0.78	Figure 1b	mmHg	Analysis of variance	main effects ANOVA
13. Is diastolic blood presure (DBP) different between experimental groups during time?	DBP is statistically significant lower comparing normotensive Wistar rats to other groups; DBP in Borderline Hypertensivel Rats treated with salt is statistically significant lower comapring to BHR and BHRss	DBP in normotensive Wistar control rats, Borderline Hypertensivel Rats, Borderline Hypertensivel Rats treated with salt, and Borderline Hypertensivel Rats treated with both salt and stress	W 75.2956667 BHR 87.1547619 BHRs 83.253125 BHRss 86.9824074 0 - 83.41 5 - 84.7965517 11 - 83.4486207 15 - 83.5324138 21 - 83.2893103 24 - 85.4048276	1.16305965 0.963693668 0.973263418 1.00734282 1.38876988 1.06834471 1.55195552 1.44403646 1.89700756 1.50362342	30 42 48 54 29 29 29 29 29 29	0.0000077; 0.0000446; 0.0000077; 0.0439711; 0.9994482; 0.0376029; 0.9721132; 1.0000000; 0.9999998; 0.9999998; 0.8767204; 0.9753595; 0.9814613; 0.9600383; 0.9994118; 1.0000000; 0.9999992; 0.8854710; 0.9999937; 0.9031724; 0.8470168	Figure 1b	mmHg	W vs BHR; W vs BHRs; W vs BHRss; BHR vs BHRs; BHR vs BHRss; BHRs vs BHRss; 0 vs 5; 0 vs 11; 0 vs 15; 0 vs 21; 0 vs 24; 5 vs 11; 5 vs 15; 5 vs 21; 5 vs 24; 11 vs 15; 11 vs 21; 11 vs 24; 15 vs 21; 15 vs 24; 21 vs 24	Post hoc Tukey's unequal n HSD test for main effects ANOVA
14. Is mean arterial presure (MAP) in normotensive Wistar control rats (W) different during time?	MAP is not statistically significant different between measured time points in normotensive Wistar control rats	MAP during time (0, 5, 11, 15, 21, 24 weeks)			5 per group	0.578732	Figure 1c	mmHg	Analysis of variance	one-way ANOVA
15. Is mean arterial presure (MAP) in Borderline Hypertensivel Rats (BHR) different during time?	MAP is not statistically significant different between measured time points in Borderline Hypertensivel Rats	MAP during time (0, 5, 11, 15, 21, 24 weeks)			7 per group	0.537687	Figure 1c	mmHg	Analysis of variance	one-way ANOVA
16. Is mean arterial presure (MAP) in Borderline Hypertensivel Rats treated with salt (BHRs) different during time?	MAP isstatistically significant different between measured time points in Borderline Hypertensivel Rats treated with salt	MAP during time (0, 5, 11, 15, 21, 24 weeks)			8 per group	0.111617	Figure 1c	mmHg	Analysis of variance	one-way ANOVA
17. Is mean arterial presure (MAP) in Borderline Hypertensivel Rats treated with both salt and stress (BHRss) different during time?	MAP is not statistically significant different between measured time points in Borderline Hypertensivel Rats treated with both salt and stress	MAP during time (0, 5, 11, 15, 21, 24 weeks)			9 per group	0.112234	Figure 1c	mmHg		one-way ANOVA
18. Is mean arterial presure (MAP) different between experimental groups during time?	MAP is statistically significant different between experimental groups, but not regarding time	MAP during time (0, 5, 11, 15, 21, 24 weeks) in normotensive Wistar control rats, Borderline Hypertensivel Rats, Borderline Hypertensivel Rats treated with salt, and Borderline Hypertensivel Rats treated with both salt and stress	W BHR BHRs BHRss 0 week 5 weeks 11 weeks 15 weeks 21 weeks 24 weeks		30 42 48 54 29 29 29 29 29 29	Factor treatment p<0.0000; factor time p=0.529	Figure 1c	mmHg	Analysis of variance	main effects ANOVA
19. Is mean arterial presure (MAP) different between experimental groups during time?	MAP is statistically significant lower comparing normotensive Wistar rats to other groups; MAP in Borderline Hypertensivel Rats treated with both salt and stress is statistically significant higher comapring to BHR treated with salt	MAP in normotensive Wistar control rats, Borderline Hypertensivel Rats, Borderline Hypertensivel Rats treated with salt, and Borderline Hypertensivel Rats treated with both salt and stress	W 86.1138889 BHR 99.6135714 BHRs 96.8561111 BHRss 102.07784 0 - 96.2010345 5 - 98.0189655 11 - 96.4010345 15 - 96.7754023 21 - 96.8918391 24 - 99.4525287	1.2456381 1.00739241 1.00578307 1.12083663 1.55120981 1.21991317 1.72095967 1.54776318 2.18602637 1.78340332	30 42 48 54 29 29 29 29 29 29	0.0000077; 0.0000078; 0.0000077; 0.3055585; 0.4073817; 0.0025211; 0.9332368; 0.9999983; 0.9996751; 0.9992001; 0.5318740; 0.9588648; 0.9871004; 0.9917813; 0.9756251; 0.9999607; 0.9998500; 0.6017200; 1.0000000; 0.7274100	Figure 1a	mmHg	W vs BHR; W vs BHRs; W vs BHRss; BHR vs BHRs; BHR vs BHRss; BHRs vs BHRss; 0 vs 5; 0 vs 11; 0 vs 15; 0 vs 21; 0 vs 24; 5 vs 11; 5 vs 15; 5 vs 21; 5 vs 24; 11 vs 15; 11 vs 21; 11 vs 24; 15 vs 21; 15 vs 24; 21 vs 24	Post hoc Tukey's unequal n HSD test for main effects ANOVA
20. Is heart rate (HR) in normotensive Wistar control rats (W) different during time?	HR is statistically significant different between measured time points in normotensive Wistar control rats	HR during time (0, 5, 11, 15, 21, 24 weeks)			5 per group	0.00338509	Figure 1d	beat/min	Analysis of variance	one-way ANOVA
21. Is heart rate (HR) in normotensive Wistar control rats (W) different during time?	HR is statistically significant higher in 0 and 5 weeks comparing to 21 weeks in normotensive Wistar control rats	HR during time (0, 5, 11, 15, 21, 24 weeks)	0 week - 321.076 5 weeks - 320.66 11 weeks - 280.562 15 weeks - 296.744 21 weeks - 244.644 24 weeks - 281.548	26.4292836 27.2968634 23.5967417 19.2638452 16.7702543 50.1926635	5 per group	1.000000; 0.282350; 0.776653; 0.004771; 0.306791; 0.292501; 0.788552; 0.005035; 0.317493; 0.949787; 0.407032; 1.000000; 0.090923; 0.961277; 0.378028	Figure 1d	beat/min	0 vs 5; 0 vs 11; 0 vs 15; 0 vs 21; 0 vs 24; 5 vs 11; 5 vs 15; 5 vs 21; 5 vs 24; 11 vs 15; 11 vs 21; 11 vs 24; 15 vs 21; 15 vs 24; 21 vs 24	Post hoc Tukey's HSD test
22. Is heart rate (HR) in Borderline Hypertensivel Rats (BHR) different during time?	HR is not statistically significant different between measured time points in BHR	HR during time (0, 5, 11, 15, 21, 24 weeks)			7 per group	0.148581	Figure 1d	beat/min	Analysis of variance	one-way ANOVA
23. Is heart rate (HR) in Borderline Hypertensivel Rats treated with salt (BHRs) different during time?	HR is statistically significant different between measured time points in BHRs	HR during time (0, 5, 11, 15, 21, 24 weeks)			8 per group	3.81307e-06	Figure 1d	beat/min	Analysis of variance	one-way ANOVA
24. Is heart rate (HR) in Borderline Hypertensivel Rats treated with salt (BHRs) different during time?	HR is statistically significant higher in 0 week comparing to other time measuring points in BHRs	HR during time (0, 5, 11, 15, 21, 24 weeks)	0 week - 291.163 5 weeks - 259.266 11 weeks - 239.391 15 weeks - 239.885 21 weeks - 243.031 24 weeks - 262.525	14.7161969 14.0548659 11.0043101 14.9971588 23.7417278 26.0320072	8 per group	0.013684; 0.000154; 0.000156; 0.000193; 0.034593; 0.270213; 0.295983; 0.490556; 0.999236; 1.000000; 0.998661; 0.137726; 0.999367; 0.153704; 0.289983;	Figure 1d	beat/min	0 vs 5; 0 vs 11; 0 vs 15; 0 vs 21; 0 vs 24; 5 vs 11; 5 vs 15; 5 vs 21; 5 vs 24; 11 vs 15; 11 vs 21; 11 vs 24; 15 vs 21; 15 vs 24; 21 vs 24	Post hoc Tukey's HSD test
25. Is heart rate (HR) in Borderline Hypertensivel Rats treated with both salt and stress (BHRss) different during time?	HR is statistically significant different between measured time points in BHRss	HR during time (0, 5, 11, 15, 21, 24 weeks)			9 per group	0.000385083	Figure 1d	beat/min	Analysis of variance	one-way ANOVA
26. Is heart rate (HR) in Borderline Hypertensivel Rats treated with both salt and stress (BHRss) different during time?	HR is statistically significant higher in 0 week comparing to 15 and 24 weeks in BHRss	HR during time (0, 5, 11, 15, 21, 24 weeks)	0 week - 279.733 5 weeks - 269.371 11 weeks - 264.844 15 weeks - 246.562 21 weeks - 266.332 24 weeks - 247.637	10.6542034 11.3515654 20.6932025 22.24742 17.8656093 11.6162074	9 per group	0.762679; 0.401635; 0.001289; 0.519315; 0.001923; 0.991662; 0.052968; 0.998773; 0.073758; 0.191021; 0.999965; 0.247126; 0.129544; 0.999993; 0.172064;	Figure 1d	beat/min	0 vs 5; 0 vs 11; 0 vs 15; 0 vs 21; 0 vs 24; 5 vs 11; 5 vs 15; 5 vs 21; 5 vs 24; 11 vs 15; 11 vs 21; 11 vs 24; 15 vs 21; 15 vs 24; 21 vs 24	Post hoc Tukey's HSD test
27. Is heart rate (HR) different between experimental groups during time?	HR is statistically significant different between both experimental groups and time	HR during time (0, 5, 11, 15, 21, 24 weeks) in normotensive Wistar control rats, Borderline Hypertensivel Rats, Borderline Hypertensivel Rats treated with salt, and Borderline Hypertensivel Rats treated with both salt and stress	W BHR BHRs BHRss 0 week 5 weeks 11 weeks 15 weeks 21 weeks 24 weeks		30 42 48 54 29 29 29 29 29 29	Factor treatment p<0.0001; factor time p<0.0001	Figure 1d	beat/min	Analysis of variance	main effects ANOVA
28. Is heart rate (HR) different between experimental groups during time?	HR is statistically significant higher in normotensive Wistar rats comparing to other groups; HR in 0 week is significantlly higher comparing to 11, 15, 21 and 24 weeks; HR in 5 weeks is significantlly higher comparing to 15 and 21 weeks	HR in normotensive Wistar control rats, Borderline Hypertensivel Rats, Borderline Hypertensivel Rats treated with salt, and Borderline Hypertensivel Rats treated with both salt and stress	W 290.872333 BHR 251.372857 BHRs 255.876875 BHRss 262.413333 0 - 287.414138 5 - 272.014138 11 - 256.413103 15 - 253.827586 21 - 248.647241 24 - 258.795517	6.90743648 3.56028262 3.64397677 2.67703431 4.35894295 5.16018228 4.43650059 5.5461418 4.5032491 5.07823074	30 42 48 54 29 29 29 29 29 29	0.0000077; 0.0000077; 0.0000134; 0.7969213; 0.1119126; 0.4871367; 0.0973550; 0.0000224; 0.0000205; 0.0000203; 0.0000387; 0.0893705; 0.0261130; 0.0011367; 0.2233756; 0.9980054; 0.7792417; 0.9986540; 0.9526763; 0.9603518; 0.5231462	Figure 1d	beat/min	W vs BHR; W vs BHRs; W vs BHRss; BHR vs BHRs; BHR vs BHRss; BHRs vs BHRss; 0 vs 5; 0 vs 11; 0 vs 15; 0 vs 21; 0 vs 24; 5 vs 11; 5 vs 15; 5 vs 21; 5 vs 24; 11 vs 15; 11 vs 21; 11 vs 24; 15 vs 21; 15 vs 24; 21 vs 24	Post hoc Tukey's unequal n HSD test for main effects ANOVA;
29. Is intima (I) thickness different between normotensive Wistar control rats (W) and Borderline Hypertensivel Rats (BHR)	Intimna thickness is statistically significant higher in Borderline Hypertensivel Rats (BHR) comparing to normotensive Wistar control rats (W)	Intima thickness in normotensive Wistar control rats (W) and Borderline Hypertensivel Rats (BHR)	W 2.1898 BHR 3.44285714	0.627260871 1.04370676	5 7	0.0388539	Figure 2b intima	μm	W vs BHR	t-test for independent samples by groups
30. Is media (M) thickness different between normotensive Wistar control rats (W) and Borderline Hypertensivel Rats (BHR)	Media thickness is not statistically significant different in Borderline Hypertensivel Rats (BHR) comparing to normotensive Wistar control rats (W)	Media thickness in normotensive Wistar control rats (W) and Borderline Hypertensivel Rats (BHR)	W 100.62 BHR 104.441429	4.40193139 8.77397559	5 7	0.395084	Figure 2b media	μm	W vs BHR	t-test for independent samples by groups
31. Is intima to media (I/M) ratio different between normotensive Wistar control rats (W) and Borderline Hypertensivel Rats (BHR)	I/M is statistically significant higher in Borderline Hypertensivel Rats (BHR) comparing to normotensive Wistar control rats (W)	I/M ratio in normotensive Wistar control rats (W) and Borderline Hypertensivel Rats (BHR)	W 0.0218 BHR 0.0328571429	0.00683373983 0.0093706736	5 7	0.0493821	Figure 2b I/M ratio	intima thickness/media thickness	W vs BHR	t-test for independent samples by groups
32. Is lumen stenosis different between normotensive Wistar control rats (W) and Borderline Hypertensivel Rats (BHR)	Lumen stenosis is statistically significant higher in Borderline Hypertensivel Rats (BHR) comparing to normotensive Wistar control rats (W)	Lumen stenosis in normotensive Wistar control rats (W) and Borderline Hypertensivel Rats (BHR)	W 0.6475 BHR 2.068	0.163783394 0.920852866	4 5	0.0197576	Figure 2b Lumen stenosis		W vs BHR	t-test for independent samples by groups
33. Is intima (I) thickness different between Borderline Hypertensivel Rats (BHR), Borderline Hypertensivel Rats treated with salt (BHRs) and Borderline Hypertensivel Rats treated with both salt and stress (BHRss)	Intima thickness is statistically significant different between examined groups	Intima (I) thickness in Borderline Hypertensivel Rats (BHR), Borderline Hypertensivel Rats treated with salt (BHRs) and Borderline Hypertensivel Rats treated with both salt and stress (BHRss)			7 8 9	0.0369865	Figure 2d intima	μm	Analysis of variance	one-way ANOVA
34. Is intima (I) thickness different between Borderline Hypertensivel Rats (BHR), Borderline Hypertensivel Rats treated with salt (BHRs) and Borderline Hypertensivel Rats treated with both salt and stress (BHRss)	Intima thickness is statistically significant higher in BHR comparing to BHRss	Intima (I) thickness in Borderline Hypertensivel Rats (BHR), Borderline Hypertensivel Rats treated with salt (BHRs) and Borderline Hypertensivel Rats treated with both salt and stress (BHRss)	BHR 3.44285714 BHRs 2.55625 BHRss 2.42488889	1.04370676 0.545797385 0.69501213	7 8 9	0.0906900136; 0.0408336693; 0.934789318	Figure 2d intima	μm	BHR vs BHRs; BHR vs BHRss; BHRs vs BHRss	Post hoc Tukey's HSD test
35. Is media (M) thickness different between Borderline Hypertensivel Rats (BHR), Borderline Hypertensivel Rats treated with salt (BHRs) and Borderline Hypertensive Rats treated with both salt and stress (BHRss)	Media thickness is statistically significant different between examined groups	Media (M) thickness in Borderline Hypertensivel Rats (BHR), Borderline Hypertensivel Rats treated with salt (BHRs) and Borderline Hypertensive Rats treated with both salt and stress (BHRss)			7 8 9	0.0098667	Figure 2d media	μm	Analysis of variance	one-way ANOVA
36. Is media (I) thickness different between Borderline Hypertensive Rats (BHR), Borderline Hypertensive Rats treated with salt (BHRs) and Borderline Hypertensive Rats treated with both salt and stress (BHRss)	Media thickness is statistically significant higher in BHRss comparing to both BHR and BHRs	Media (I) thickness in Borderline Hypertensive Rats (BHR), Borderline Hypertensive Rats treated with salt (BHRs) and Borderline Hypertensive Rats treated with both salt and stress (BHRss)	BHR 104.441429 BHRs 108.039375 BHRss 122.13	8.77397559 10.2858177 13.3080384	7 8 9	0.809624016; 0.013163042; 0.042850014;	Figure 2d intima	μm	BHR vs BHRs; BHR vs BHRss; BHRs vs BHRss	Post hoc Tukey's HSD test
37. Is intima to media (I/M) ratio different between Borderline Hypertensive Rats (BHR), Borderline Hypertensive Rats treated with salt (BHRs) and Borderline Hypertensive Rats treated with both salt and stress (BHRss)	I/M is statistically significant different between examined groups	Media (M) thickness in Borderline Hypertensive Rats (BHR), Borderline Hypertensivel Rats treated with salt (BHRs) and Borderline Hypertensive Rats treated with both salt and stress (BHRss)			7, 8, 9	0.000968867	Figure 2d I/M	intima thickness/media thickness	Analysis of variance	one-way ANOVA
38. Is intima to media (I/M) ratio different between Borderline Hypertensive Rats (BHR), Borderline Hypertensive Rats treated with salt (BHRs) and Borderline Hypertensive Rats treated with both salt and stress (BHRss)	I/M is statistically significant higher in BHR comparing to both BHRs and BHRss	I/M in Borderline Hypertensive Rats (BHR), Borderline Hypertensive Rats treated with salt (BHRs) and Borderline Hypertensive Rats treated with both salt and stress (BHRss)	BHR 0.0328571429 BHRs 0.0235 BHRss 0.0194444444	0.0093706736 0.0046291005 0.00350396601	7 8 9	0.0190194004 0.00084424659 0.372240187	Figure 2d I/M	intima thickness/media thickness	BHR vs BHRs; BHR vs BHRss; BHRs vs BHRss	Post hoc Tukey's HSD test
39. Is lumen stenosis different between Borderline Hypertensive Rats (BHR), Borderline Hypertensive Rats treated with salt (BHRs) and Borderline Hypertensive Rats treated with both salt and stress (BHRss)	Lumen stanosis is not statistically significant different between examined groups	Lumen stenosis in Borderline Hypertensivel Rats (BHR), Borderline Hypertensivel Rats treated with salt (BHRs) and Borderline Hypertensive Rats treated with both salt and stress (BHRss)			5 8 9	0.0633678	Figure 2d Lumen stenosis	((outer area (μm) - lumen (μm))/outer area (μm))*100	Analysis of variance	one-way ANOVA
40. Is SOD1 protein level in aorta different between normotensive Wistar control rats (W) and Borderline Hypertensive Rats (BHR)	SOD1 protein level in aorta is not statistically significant different in Borderline Hypertensive Rats (BHR) comparing to normotensive Wistar control rats (W)	SOD1 protein level in normotensive Wistar control rats (W) and Borderline Hypertensivel Rats (BHR)	W 104.046 BHR 100.001429	43.0098399 49.8557504	5 7	0.886645	Figure 3a SOD1	SOD1 antibodies chemiluminiscence/β-actin antibodies chemiluminiscence normalized by software	W vs BHR	t-test for independent samples by groups
41. Is SOD2 protein level in aorta different between normotensive Wistar control rats (W) and Borderline Hypertensive Rats (BHR)	SOD2 protein level in aorta is statistically significant higher in Borderline Hypertensive Rats (BHR) comparing to normotensive Wistar control rats (W)	SOD2 protein level in normotensive Wistar control rats (W) and Borderline Hypertensivel Rats (BHR)	W 42.252512 BHR 100	25.0850097 10.7696721	5 6	0.000610444	Figure 3a SOD2	SOD2 antibodies chemiluminiscence/β-actin antibodies chemiluminiscence normalized by software	W vs BHR	t-test for independent samples by groups
42. Is CAT protein level in aorta different between normotensive Wistar control rats (W) and Borderline Hypertensive Rats (BHR)	CAT protein level in aorta is statistically significant higher in Borderline Hypertensive Rats (BHR) comparing to normotensive Wistar control rats (W)	CAT protein level in normotensive Wistar control rats (W) and Borderline Hypertensivel Rats (BHR)	W 24.622555 BHR 100.000014	11.2262842 30.1180966	4 5	0.00221679	Figure 3a CAT	CAT antibodies chemiluminiscence/β-actin antibodies chemiluminiscence normalized by software	W vs BHR	t-test for independent samples by groups
43. Is GPX protein level in aorta different between normotensive Wistar control rats (W) and Borderline Hypertensive Rats (BHR)	GPx protein level in aorta is not statistically significant different in Borderline Hypertensive Rats (BHR) comparing to normotensive Wistar control rats (W)	GPx protein level in normotensive Wistar control rats (W) and Borderline Hypertensivel Rats (BHR)	W 102.144204 BHR 100.000006	12.1979782 21.2349611	5 7	0.844301	Figure 3a GPx	GPx antibodies chemiluminiscence/β-actin antibodies chemiluminiscence normalized by software	W vs BHR	t-test for independent samples by groups
44. Is GR protein level in aorta different between normotensive Wistar control rats (W) and Borderline Hypertensive Rats (BHR)	GR protein level in aorta is not statistically significant different in Borderline Hypertensive Rats (BHR) comparing to normotensive Wistar control rats (W)	GR protein level in normotensive Wistar control rats (W) and Borderline Hypertensivel Rats (BHR)	W 90.694 BHR 99.9985714	37.9237858 13.8104205	5 7	0.558615	Figure 3a GR	GR antibodies chemiluminiscence/β-actin antibodies chemiluminiscence normalized by software	W vs BHR	t-test for independent samples by groups
45. Is SOD1 activity in aorta different between normotensive Wistar control rats (W) and Borderline Hypertensive Rats (BHR)	SOD1 activity in aorta is not statistically significant different in Borderline Hypertensive Rats (BHR) comparing to normotensive Wistar control rats (W)	SOD1 activity in normotensive Wistar control rats (W) and Borderline Hypertensivel Rats (BHR)	W 5.6278884 BHR 6.445561	3.26621391 1.65182996	5 6	0.602417	Figure 3b SOD1	units/mg protein	W vs BHR	t-test for independent samples by groups
46. Is SOD2 activity in aorta different between normotensive Wistar control rats (W) and Borderline Hypertensive Rats (BHR)	SOD2 activity in aorta is not statistically significant different in Borderline Hypertensive Rats (BHR) comparing to normotensive Wistar control rats (W)	SOD2 activity in normotensive Wistar control rats (W) and Borderline Hypertensivel Rats (BHR)	W 2.194432 BHR 2.0760635	1.0198549 1.10734716	5 6	0.859005	Figure 3b SOD2	units/mg protein	W vs BHR	t-test for independent samples by groups
47. Is CAT activity in aorta different between normotensive Wistar control rats (W) and Borderline Hypertensive Rats (BHR)	CAT activity in aorta is not statistically significant different in Borderline Hypertensive Rats (BHR) comparing to normotensive Wistar control rats (W)	CAT activity in normotensive Wistar control rats (W) and Borderline Hypertensivel Rats (BHR)	W 7.7962224 BHR 7.96431729	3.57328914 1.39176535	5 7	0.910991	Figure 3b CAT	units/mg protein	W vs BHR	t-test for independent samples by groups
48. Is GPX activity in aorta different between normotensive Wistar control rats (W) and Borderline Hypertensive Rats (BHR)	GPX activity in aorta is statistically significant lower in Borderline Hypertensive Rats (BHR) comparing to normotensive Wistar control rats (W)	GPx activity in normotensive Wistar control rats (W) and Borderline Hypertensivel Rats (BHR)	W 88.394712 BHR 59.9297614	17.9090541 10.4512129	5 7	0.00580602	Figure 3b GPx	units/mg protein	W vs BHR	t-test for independent samples by groups
49. Is GR activity in aorta different between normotensive Wistar control rats (W) and Borderline Hypertensive Rats (BHR)	GR activity in aorta is statistically significant lower in Borderline Hypertensive Rats (BHR) comparing to normotensive Wistar control rats (W)	GR activity in normotensive Wistar control rats (W) and Borderline Hypertensivel Rats (BHR)	W 49.574964 BHR 36.3669117	13.156163 4.64306833	5 6	0.0459825	Figure 3b GR	units/mg protein	W vs BHR	t-test for independent samples by groups
50. Is SOD1 protein level in aorta different between Borderline Hypertensive Rats (BHR), Borderline Hypertensive Rats treated with salt (BHRs) and Borderline Hypertensive Rats treated with both salt and stress (BHRss)	SOD1 protein level is not statistically significant different in examined groups	SOD1 protein level in Borderline Hypertensive Rats (BHR), Borderline Hypertensive Rats treated with salt (BHRs) and Borderline Hypertensive Rats treated with both salt and stress (BHRss)	BHR 100.001429 BHRs 109.55 BHRss 110.403333	49.8557504 49.3439807 48.8255174	7 7 6	0.911894	Figure 4a SOD1	SOD1 antibodies chemiluminiscence/β-actin antibodies chemiluminiscence normalized by software	Analysis of variance	one-way ANOVA
51. Is SOD2 protein level in aorta different between Borderline Hypertensive Rats (BHR), Borderline Hypertensive Rats treated with salt (BHRs) and Borderline Hypertensive Rats treated with both salt and stress (BHRss)	SOD2 protein level is not statistically significant different in examined groups	SOD2 protein level in Borderline Hypertensive Rats (BHR), Borderline Hypertensive Rats treated with salt (BHRs) and Borderline Hypertensive Rats treated with both salt and stress (BHRss)	BHR 100 BHRs 103.242989 BHRss 100.068323	10.7696721 31.578752 19.72441	6 7 6	0.958199	Figure 4a SOD2	SOD2 antibodies chemiluminiscence/β-actin antibodies chemiluminiscence normalized by software	Analysis of variance	one-way ANOVA
52. Is CAT protein level in aorta different between Borderline Hypertensive Rats (BHR), Borderline Hypertensive Rats treated with salt (BHRs) and Borderline Hypertensive Rats treated with both salt and stress (BHRss)	CAT protein level is not statistically significant different in examined groups	CAT protein level in Borderline Hypertensive Rats (BHR), Borderline Hypertensive Rats treated with salt (BHRs) and Borderline Hypertensive Rats treated with both salt and stress (BHRss)	BHR 100.000014 BHRs 113.742954 BHRss 94.025245	30.1180966 22.3252174 33.4288327	5 5 4	0.577009	Figure 4a CAT	CAT antibodies chemiluminiscence/β-actin antibodies chemiluminiscence normalized by software	Analysis of variance	one-way ANOVA
53. Is GPx protein level in aorta different between Borderline Hypertensive Rats (BHR), Borderline Hypertensive Rats treated with salt (BHRs) and Borderline Hypertensive Rats treated with both salt and stress (BHRss)	GPx protein level is not statistically significant different in examined groups	GPx protein level in Borderline Hypertensive Rats (BHR), Borderline Hypertensive Rats treated with salt (BHRs) and Borderline Hypertensive Rats treated with both salt and stress (BHRss)	BHR 100.000006 BHRs 97.5406114 BHRss 92.6173143	21.2349611 41.3417179 18.9300184	7 7 7	0.889518	Figure 4a GPx	GPx antibodies chemiluminiscence/β-actin antibodies chemiluminiscence normalized by software	Analysis of variance	one-way ANOVA
54. Is GR protein level in aorta different between Borderline Hypertensive Rats (BHR), Borderline Hypertensive Rats treated with salt (BHRs) and Borderline Hypertensive Rats treated with both salt and stress (BHRss)	GR protein level is not statistically significant different in examined groups	GR protein level in Borderline Hypertensive Rats (BHR), Borderline Hypertensive Rats treated with salt (BHRs) and Borderline Hypertensive Rats treated with both salt and stress (BHRss)	BHR 99.9985714 BHRs 85.7657143 BHRss 96.38	13.8104205 30.0633685 38.0173283	7 7 5	0.488537	Figure 4a GR	GR antibodies chemiluminiscence/β-actin antibodies chemiluminiscence normalized by software	Analysis of variance	one-way ANOVA
55. Is SOD1 activity in aorta different between Borderline Hypertensive Rats (BHR), Borderline Hypertensive Rats treated with salt (BHRs) and Borderline Hypertensive Rats treated with both salt and stress (BHRss)	SOD1 activity is not statistically significant different in examined groups	SOD1 activity in Borderline Hypertensive Rats (BHR), Borderline Hypertensive Rats treated with salt (BHRs) and Borderline Hypertensive Rats treated with both salt and stress (BHRss)	BHR 6.445561 BHRs 6.4841745 BHRss 6.51143171	1.65182996 3.44826771 2.41998063	6 8 7	0.999041	Figure 4b SOD1	units/mg protein	Analysis of variance	one-way ANOVA
56. Is SOD2 activity in aorta different between Borderline Hypertensive Rats (BHR), Borderline Hypertensive Rats treated with salt (BHRs) and Borderline Hypertensive Rats treated with both salt and stress (BHRss)	SOD2 activity is not statistically significant different in examined groups	SOD2 activity in Borderline Hypertensive Rats (BHR), Borderline Hypertensive Rats treated with salt (BHRs) and Borderline Hypertensive Rats treated with both salt and stress (BHRss)	BHR 2.0760635 BHRs 2.68163238 BHRss 2.87778571	1.10734716 1.34233512 0.746882157	6 8 7	0.421404	Figure 4b SOD2	units/mg protein	Analysis of variance	one-way ANOVA
57. Is CAT activity in aorta different between Borderline Hypertensive Rats (BHR), Borderline Hypertensive Rats treated with salt (BHRs) and Borderline Hypertensive Rats treated with both salt and stress (BHRss)	CAT activity is statistically significant different in examined groups	CAT activity in Borderline Hypertensive Rats (BHR), Borderline Hypertensive Rats treated with salt (BHRs) and Borderline Hypertensive Rats treated with both salt and stress (BHRss)			7 6 8	0.000198734	Figure 4b CAT	units/mg protein	Analysis of variance	one-way ANOVA
58. Is CAT activity in aorta different between Borderline Hypertensive Rats (BHR), Borderline Hypertensive Rats treated with salt (BHRs) and Borderline Hypertensive Rats treated with both salt and stress (BHRss)	CAT activity is statistically significant higher in BHRs comparing to both BHR and BHRss	CAT activity in Borderline Hypertensive Rats (BHR), Borderline Hypertensive Rats treated with salt (BHRs) and Borderline Hypertensive Rats treated with both salt and stress (BHRss)	BHR 7.96431729 BHRs 14.74535 BHRss 10.6604738	1.39176535 2.6445735 2.62230362	7 6 8	0.000263104; 0.086221107; 0.010746892	Figure 4b CAT	units/mg protein	BHR vs BHRs; BHR vs BHRss; BHRs vs BHRss	Post hoc Tukey's HSD test
59. Is GPx activity in aorta different between Borderline Hypertensive Rats (BHR), Borderline Hypertensive Rats treated with salt (BHRs) and Borderline Hypertensive Rats treated with both salt and stress (BHRss)	GPx activity is statistically significant different in examined groups	GPx activity in Borderline Hypertensive Rats (BHR), Borderline Hypertensive Rats treated with salt (BHRs) and Borderline Hypertensive Rats treated with both salt and stress (BHRss)			7 7 6	1.91902e-05	Figure 4b GPx	units/mg protein	Analysis of variance	one-way ANOVA
60. Is GPX activity in aorta different between Borderline Hypertensive Rats (BHR), Borderline Hypertensive Rats treated with salt (BHRs) and Borderline Hypertensive Rats treated with both salt and stress (BHRss)	GPx activity is statistically significant highest in BHRss, lower in BHRs and the lowest in BHR	GPx activity in Borderline Hypertensive Rats (BHR), Borderline Hypertensive Rats treated with salt (BHRs) and Borderline Hypertensive Rats treated with both salt and stress (BHRss)	BHR 59.9297614 BHRs 82.8792514 BHRss 104.427595	10.4512129 10.9425785 14.8837331	7 7 6	0.0066528253; 0.000167417041; 0.013722131	Figure 4b GPx	units/mg protein	BHR vs BHRs; BHR vs BHRss; BHRs vs BHRss	Post hoc Tukey's HSD test
61. Is GR activity in aorta different between Borderline Hypertensive Rats (BHR), Borderline Hypertensive Rats treated with salt (BHRs) and Borderline Hypertensive Rats treated with both salt and stress (BHRss)	GR activity is statistically significant different in examined groups	GR activity in Borderline Hypertensive Rats (BHR), Borderline Hypertensive Rats treated with salt (BHRs) and Borderline Hypertensive Rats treated with both salt and stress (BHRss)			6 7 6	0.0455172	Figure 4b GR	units/mg protein	Analysis of variance	one-way ANOVA
62. Is GR activity in aorta different between Borderline Hypertensive Rats (BHR), Borderline Hypertensive Rats treated with salt (BHRs) and Borderline Hypertensive Rats treated with both salt and stress (BHRss)	GR activity is statistically significant higher in BHRss comparing to BHR	GR activity in Borderline Hypertensive Rats (BHR), Borderline Hypertensive Rats treated with salt (BHRs) and Borderline Hypertensive Rats treated with both salt and stress (BHRss)	BHR 36.3669117 BHRs 48.6070086 BHRss 55.5372433	4.64306833 14.6000969 14.270069	6 7 6	0.203089782; 0.039107801; 0.577824204	Figure 4b GR	units/mg protein	BHR vs BHRs; BHR vs BHRss; BHRs vs BHRss	Post hoc Tukey's HSD test
63. Is SOD1 protein level in heart different between normotensive Wistar control rats (W) and Borderline Hypertensive Rats (BHR)	SOD1 protein level in heart is not statistically significant different in Borderline Hypertensive Rats (BHR) comparing to normotensive Wistar control rats (W)	SOD1 protein level in normotensive Wistar control rats (W) and Borderline Hypertensivel Rats (BHR)	W 119.114 BHR 100	33.6593862 21.2656042	5 6	0.280187	Figure 5a SOD1	SOD1 antibodies chemiluminiscence/β-actin antibodies chemiluminiscence normalized by software	W vs BHR	t-test for independent samples by groups
64. Is SOD2 protein level in heart different between normotensive Wistar control rats (W) and Borderline Hypertensive Rats (BHR)	SOD2 protein level in heart is statistically significant higher in Borderline Hypertensive Rats (BHR) comparing to normotensive Wistar control rats (W)	SOD2 protein level in normotensive Wistar control rats (W) and Borderline Hypertensivel Rats (BHR)	W 115.972 BHR 99.7828571	34.6541689 8.73990601	5 7	0.255836	Figure 5a SOD2	SOD2 antibodies chemiluminiscence/β-actin antibodies chemiluminiscence normalized by software	W vs BHR	t-test for independent samples by groups
65. Is CAT protein level in heart different between normotensive Wistar control rats (W) and Borderline Hypertensive Rats (BHR)	CAT protein level in heart is statistically significant lower in Borderline Hypertensive Rats (BHR) comparing to normotensive Wistar control rats (W)	CAT protein level in normotensive Wistar control rats (W) and Borderline Hypertensivel Rats (BHR)	W 161.27 BHR 100	51.0451062 18.8124064	4 7	0.016449	Figure 5a CAT	CAT antibodies chemiluminiscence/β-actin antibodies chemiluminiscence normalized by software	W vs BHR	t-test for independent samples by groups
66. Is GPX protein level in heart different between normotensive Wistar control rats (W) and Borderline Hypertensive Rats (BHR)	GPx protein level in heart is statistically significant lower in Borderline Hypertensive Rats (BHR) comparing to normotensive Wistar control rats (W)	GPx protein level in normotensive Wistar control rats (W) and Borderline Hypertensivel Rats (BHR)	W 174.514 BHR 100	56.5832191 20.9549628	5 7	0.008892	Figure 5a GPx	GPx antibodies chemiluminiscence/β-actin antibodies chemiluminiscence normalized by software	W vs BHR	t-test for independent samples by groups
67. Is GR protein level in heart different between normotensive Wistar control rats (W) and Borderline Hypertensive Rats (BHR)	GR protein level in heart is not statistically significant different in Borderline Hypertensive Rats (BHR) comparing to normotensive Wistar control rats (W)	GR protein level in normotensive Wistar control rats (W) and Borderline Hypertensivel Rats (BHR)	W 113.3419 BHR 99.9999886	17.8773649 9.60567044	5 7	0.170728	Figure 5a GR	GR antibodies chemiluminiscence/β-actin antibodies chemiluminiscence normalized by software	W vs BHR	t-test for independent samples by groups
68. Is SOD1 activity in heart different between normotensive Wistar control rats (W) and Borderline Hypertensive Rats (BHR)	SOD1 activity in heart is not statistically significant different in Borderline Hypertensive Rats (BHR) comparing to normotensive Wistar control rats (W)	SOD1 activity in normotensive Wistar control rats (W) and Borderline Hypertensivel Rats (BHR) hearts	W 15.304254 BHR 13.5786305	2.64159271; 2.54718121;	5 6	0.299683	Figure 5b SOD1	units/mg protein	W vs BHR	t-test for independent samples by groups
69. Is SOD2 activity in heart different between normotensive Wistar control rats (W) and Borderline Hypertensive Rats (BHR)	SOD2 activity in heart is not statistically significant different in Borderline Hypertensive Rats (BHR) comparing to normotensive Wistar control rats (W)	SOD2 activity in normotensive Wistar control rats (W) and Borderline Hypertensivel Rats (BHR) hearts	W 2.7105666 BHR 2.86454	0.985207544 1.31120635	5 6	0.833845	Figure 5b SOD2	units/mg protein	W vs BHR	t-test for independent samples by groups
70. Is CAT activity in heart different between normotensive Wistar control rats (W) and Borderline Hypertensive Rats (BHR)	CAT activity in herat is statistically significant higher in Borderline Hypertensive Rats (BHR) comparing to normotensive Wistar control rats (W)	CAT activity in normotensive Wistar control rats (W) and Borderline Hypertensivel Rats (BHR) hearts	W 12.2774184 BHR 24.153615	5.87555174; 7.90427779	5 6	0.0216749	Figure 5b CAT	units/mg protein	W vs BHR	t-test for independent samples by groups
71. Is GPX activity in heart different between normotensive Wistar control rats (W) and Borderline Hypertensive Rats (BHR)	GPX activity in heart is not statistically significant different in Borderline Hypertensive Rats (BHR) comparing to normotensive Wistar control rats (W)	GPx activity in normotensive Wistar control rats (W) and Borderline Hypertensivel Rats (BHR) hearts	W 181.38946 BHR 147.402243	46.7745525 38.0533516	5 7	0.194717	Figure 5b GPx	units/mg protein	W vs BHR	t-test for independent samples by groups
72. Is GR activity in heart different between normotensive Wistar control rats (W) and Borderline Hypertensive Rats (BHR)	GR activity in heart is statistically significant higher in Borderline Hypertensive Rats (BHR) comparing to normotensive Wistar control rats (W)	GR activity in normotensive Wistar control rats (W) and Borderline Hypertensivel Rats (BHR) hearts	W 17.62331 BHR 34.57538	0.673719024 12.7634921	4 6	0.0315935	Figure 5b GR	units/mg protein	W vs BHR	t-test for independent samples by groups
73. Is SOD1 protein level in heart different between Borderline Hypertensive Rats (BHR), Borderline Hypertensive Rats treated with salt (BHRs) and Borderline Hypertensive Rats treated with both salt and stress (BHRss)	SOD1 protein level in heart is not statistically significant different in examined groups	SOD1 actvity in Borderline Hypertensive Rats (BHR), Borderline Hypertensive Rats treated with salt (BHRs) and Borderline Hypertensive Rats treated with both salt and stress (BHRss)	BHR 100 BHRs 107.814286 BHRss 104.195	21.2656042 35.5131581 37.0633855	6 7 8	0.91315	Figure 6a SOD1	SOD1 antibodies chemiluminiscence/β-actin antibodies chemiluminiscence normalized by software	Analysis of variance	one-way ANOVA
74. Is SOD2 protein level in heart different between Borderline Hypertensive Rats (BHR), Borderline Hypertensive Rats treated with salt (BHRs) and Borderline Hypertensive Rats treated with both salt and stress (BHRss)	SOD2 protein level in heart is statistically significant different in examined groups	SOD2 actvity in Borderline Hypertensive Rats (BHR), Borderline Hypertensive Rats treated with salt (BHRs) and Borderline Hypertensive Rats treated with both salt and stress (BHRss)			7 7 6	0.0219359	Figure 6a SOD2	SOD2 antibodies chemiluminiscence/β-actin antibodies chemiluminiscence normalized by software	Analysis of variance	one-way ANOVA
75. Is SOD2 protein level in heart different between Borderline Hypertensive Rats (BHR), Borderline Hypertensive Rats treated with salt (BHRs) and Borderline Hypertensive Rats treated with both salt and stress (BHRss)	SOD2 protein level is statistically significant higher in BHRss comparing to BHR.	SOD2 protein level in Borderline Hypertensive Rats (BHR), Borderline Hypertensive Rats treated with salt (BHRs) and Borderline Hypertensive Rats treated with both salt and stress (BHRss)	BHR 99.7828571 BHRs 124.7 BHRss 155.708	8.73990601 22.0043632 53.7666422	7 7 6	0.343698755; 0.0213029896; 0.249362001	Figure 6a SOD2	SOD2 antibodies chemiluminiscence/β-actin antibodies chemiluminiscence normalized by software	BHR vs BHRs; BHR vs BHRss; BHRs vs BHRss	Post hoc Tukey's HSD test
76. Is CAT protein level in heart different between Borderline Hypertensive Rats (BHR), Borderline Hypertensive Rats treated with salt (BHRs) and Borderline Hypertensive Rats treated with both salt and stress (BHRss)	CAT protein level in heart is statistically significant different in examined groups	CAT actvity in Borderline Hypertensive Rats (BHR), Borderline Hypertensive Rats treated with salt (BHRs) and Borderline Hypertensive Rats treated with both salt and stress (BHRss)			7 7 7	0.007698	Figure 6a CAT	CAT antibodies chemiluminiscence/β-actin antibodies chemiluminiscence normalized by software	Analysis of variance	one-way ANOVA
77. Is CAT protein level in heart different between Borderline Hypertensive Rats (BHR), Borderline Hypertensive Rats treated with salt (BHRs) and Borderline Hypertensive Rats treated with both salt and stress (BHRss)	CAT protein level is statistically significant higher in BHR comparing to BHRss.	CAT protein level in Borderline Hypertensive Rats (BHR), Borderline Hypertensive Rats treated with salt (BHRs) and Borderline Hypertensive Rats treated with both salt and stress (BHRss)	BHR 100 BHRs 57.0828571 BHRss 32.6457143	18.8124064 50.3091091 29.9497339	7 7 7	0.0877720597 0.00627498483 0.420000072	Figure 6a CAT	CAT antibodies chemiluminiscence/β-actin antibodies chemiluminiscence normalized by software	BHR vs BHRs; BHR vs BHRss; BHRs vs BHRss	Post hoc Tukey's HSD test
78. Is GPx protein level in heart different between Borderline Hypertensive Rats (BHR), Borderline Hypertensive Rats treated with salt (BHRs) and Borderline Hypertensive Rats treated with both salt and stress (BHRss)	GPx protein level in heart is statistically significant different in examined groups	GPx actvity in Borderline Hypertensive Rats (BHR), Borderline Hypertensive Rats treated with salt (BHRs) and Borderline Hypertensive Rats treated with both salt and stress (BHRss)			7 7 7	0.026408	Figure 6a GPx	GPx antibodies chemiluminiscence/β-actin antibodies chemiluminiscence normalized by software	Analysis of variance	one-way ANOVA
79. Is GPx protein level in heart different between Borderline Hypertensive Rats (BHR), Borderline Hypertensive Rats treated with salt (BHRs) and Borderline Hypertensive Rats treated with both salt and stress (BHRss)	GPx protein level is statistically significant lower in BHR comparing to BHRss.	GPx protein level in Borderline Hypertensive Rats (BHR), Borderline Hypertensive Rats treated with salt (BHRs) and Borderline Hypertensive Rats treated with both salt and stress (BHRss)	BHR 100 BHRs 137.931429 BHRss 167.895	20.9549628 47.4974345 54.4982102	7 7 8	0.266343676; 0.0204156887; 0.405727681	Figure 6a GPx	GPx antibodies chemiluminiscence/β-actin antibodies chemiluminiscence normalized by software	BHR vs BHRs; BHR vs BHRss; BHRs vs BHRss	Post hoc Tukey's HSD test
80. Is GR protein level in heart different between Borderline Hypertensive Rats (BHR), Borderline Hypertensive Rats treated with salt (BHRs) and Borderline Hypertensive Rats treated with both salt and stress (BHRss)	GR protein level in heart is not statistically significant different in examined groups	GR actvity in Borderline Hypertensive Rats (BHR), Borderline Hypertensive Rats treated with salt (BHRs) and Borderline Hypertensive Rats treated with both salt and stress (BHRss)	BHR 99.9999886 BHRs 110.800711 BHRss 112.1109	9.60567044 24.5793838 23.7876594	7 7 8	0.488503	Figure 6a GR	GR antibodies chemiluminiscence/β-actin antibodies chemiluminiscence normalized by software	Analysis of variance	one-way ANOVA
81. Is SOD1 activity in heart different between Borderline Hypertensive Rats (BHR), Borderline Hypertensive Rats treated with salt (BHRs) and Borderline Hypertensive Rats treated with both salt and stress (BHRss)	SOD1 activity in heart is statistically significant different in examined groups	SOD1 actvity in Borderline Hypertensive Rats (BHR), Borderline Hypertensive Rats treated with salt (BHRs) and Borderline Hypertensive Rats treated with both salt and stress (BHRss)			6 7 8	0.00671215	Figure 6b SOD1	units/mg protein	Analysis of variance	one-way ANOVA
82. Is SOD1 activity in heart different between Borderline Hypertensive Rats (BHR), Borderline Hypertensive Rats treated with salt (BHRs) and Borderline Hypertensive Rats treated with both salt and stress (BHRss)	SOD1 activity is statistically significant higher in BHR comparing to BHRss.	SOD1 activity in Borderline Hypertensive Rats (BHR), Borderline Hypertensive Rats treated with salt (BHRs) and Borderline Hypertensive Rats treated with both salt and stress (BHRss)	BHR 13.5786305 BHRs 11.3161486 BHRss 7.942768	2.54718121 4.0306506 1.78419201	6 7 8	0.362669061; 0.00576609218; 0.0910859886	Figure 6b SOD1	units/mg protein	BHR vs BHRs; BHR vs BHRss; BHRs vs BHRss	Post hoc Tukey's HSD test
83. Is SOD2 activity in heart different between Borderline Hypertensive Rats (BHR), Borderline Hypertensive Rats treated with salt (BHRs) and Borderline Hypertensive Rats treated with both salt and stress (BHRss)	SOD2 activity is not statistically significant different in examined groups	SOD2 activity in Borderline Hypertensive Rats (BHR), Borderline Hypertensive Rats treated with salt (BHRs) and Borderline Hypertensive Rats treated with both salt and stress (BHRss)	BHR 2.86454 BHRs 3.07633857 BHRss 2.07313175	1.31120635 0.902074534 0.184700958	6 7 8	0.0901289	Figure 6b SOD2	units/mg protein	Analysis of variance	one-way ANOVA
84. Is CAT activity in heart different between Borderline Hypertensive Rats (BHR), Borderline Hypertensive Rats treated with salt (BHRs) and Borderline Hypertensive Rats treated with both salt and stress (BHRss)	CAT activity is statistically significant different in examined groups	CAT actvity in Borderline Hypertensive Rats (BHR), Borderline Hypertensive Rats treated with salt (BHRs) and Borderline Hypertensive Rats treated with both salt and stress (BHRss)			6 8 9	4.1e-05	Figure 6b CAT	units/mg protein	Analysis of variance	one-way ANOVA
85. Is CAT activity in heart different between Borderline Hypertensive Rats (BHR), Borderline Hypertensive Rats treated with salt (BHRs) and Borderline Hypertensive Rats treated with both salt and stress (BHRss)	CAT activity is statistically significant higher in BHR comparing to both BHRs and BHRss	CAT activity in Borderline Hypertensive Rats (BHR), Borderline Hypertensive Rats treated with salt (BHRs) and Borderline Hypertensive Rats treated with both salt and stress (BHRss)	BHR 24.153615 BHRs 14.2759305 BHRss 8.48891911	7.90427779 4.91860116 1.7348309	6 8 9	0.0077136283; 0.0002102134; 0.0788208416;	Figure 6b CAT	units/mg protein	BHR vs BHRs; BHR vs BHRss; BHRs vs BHRss	Post hoc Tukey's HSD test
86. Is GPx activity in heart different between Borderline Hypertensive Rats (BHR), Borderline Hypertensive Rats treated with salt (BHRs) and Borderline Hypertensive Rats treated with both salt and stress (BHRss)	GPx activity is not statistically significant different in examined groups	GPx actvity in Borderline Hypertensive Rats (BHR), Borderline Hypertensive Rats treated with salt (BHRs) and Borderline Hypertensive Rats treated with both salt and stress (BHRss)	BHR 147.402243 BHRs 164.836963 BHRss 125.497751	38.0533516 35.7370628 17.1435562	7 8 8	0.0643359	Figure 6b GPx	units/mg protein	Analysis of variance	one-way ANOVA
87. Is GR activity in heart different between Borderline Hypertensive Rats (BHR), Borderline Hypertensive Rats treated with salt (BHRs) and Borderline Hypertensive Rats treated with both salt and stress (BHRss)	GR activity is statistically significant different in examined groups	GR activity in Borderline Hypertensive Rats (BHR), Borderline Hypertensive Rats treated with salt (BHRs) and Borderline Hypertensive Rats treated with both salt and stress (BHRss)			6 7 9	0.000231923	Figure 6b GR	units/mg protein	Analysis of variance	one-way ANOVA
88. Is GR activity in heart different between Borderline Hypertensive Rats (BHR), Borderline Hypertensive Rats treated with salt (BHRs) and Borderline Hypertensive Rats treated with both salt and stress (BHRss)	GR activity is statistically significant lower in BHRss comparing to both BHR and BHRs	GR activity in Borderline Hypertensive Rats (BHR), Borderline Hypertensive Rats treated with salt (BHRs) and Borderline Hypertensive Rats treated with both salt and stress (BHRss)	BHR 34.57538 BHRs 33.2053043 BHRss 13.9276367	12.7634921 10.4977592 1.59294508	6 7 9	0.961509261; 0.00208066879; 0.00193128769	Figure 6b GR	units/mg protein	BHR vs BHRs; BHR vs BHRss; BHRs vs BHRss	Post hoc Tukey's HSD test
